# Supplementary material for: Friendly foes: The evolution of host protection by a parasite
Source: Evol Lett. 2017 Aug 31;1(4):211–21. doi: 10.1002/evl3.19 (PMC6121858; doi:10.1002/evl3.19)
Supplement: Supplementary file 2 — Source code (C++) for the simulations. [file EVL3-1-211-s002.zip]

Archive with 2 entries (2 files):
- host_protection_evo_trans.cpp
- host_protection_evo_vir.cpp
