# Supplementary material for: Friendly foes: The evolution of host protection by a parasite
Source: Evol Lett. 2017 Aug 31;1(4):211–21. doi: 10.1002/evl3.19 (PMC6121858; doi:10.1002/evl3.19)
Supplement: Supplementary file 2 — Source code (C++) for the simulations. [file EVL3-1-211-s002.zip › host_protection_evo_vir.cpp]

/*************************************************
 * host_protection_evo_vir.cpp
 *
 * Trade-off on virulence
 * 
 * The text file "host_protection_evo_vir.txt" records the following at
 * each evolutionary timestep:
 *
 * Columns 1-N: Frequency of parasite 1 phenotypes
 *
 * The authors accept no responsibility or liability for any loss or damage
 * arising from the use of this code.
 *
 * v1.0
 * 15/05/2017
 *************************************************************************/

#include <iostream>
#include <fstream>
#include <math.h>
#include <stdlib.h>

/***********************************
 * Model parameters
 ***********************************/
#define A 1.0 /* Maximum per-capita host birth rate*/
#define B 0.5 /* Natural mortality */
#define C1 0.1 /* Parasite 1 cost parameter 1 */
#define C2 1.0 /* Parasite 1 cost parameter 2 */
#define Q 0.5 /* Density-dependence on birth rate */
#define ALPHA1_0 1.0 /* Disease-associated mortality for parasite 1 */
#define ALPHA2 1.0 /* Base disease-associated mortality for parasite 2 */
#define BETA1 5.0 /* Base transmission rate for parasite 1 */
#define BETA2_0 5.0 /* Base transmission rate for parasite 2 */
#define GAMMA1 0.1 /* Recovery rate from parasite 1 */
#define GAMMA2 0.1 /* Recovery rate from parasite 2 */
#define DELTA 1.0 /* Protection mechanism: 1=resistance, 0=tolerance */

/******************************************
 * Parameters for solver
 ******************************************/
#define MAXTIME 100 /* Duration for ecological dynamics */
#define N 21 /* Number of host and parasite phenotypes */
#define PSTART 0.0 /* Initial parasite 1 phenotype */
#define NEVOL 2000 /* Number of iterations (evolutionary timesteps) */
#define EPSILON 1e-9 /* Extinction tolerance */

/***********************************
 * Runge-Kutta parameters
 ***********************************/
#define MAXSTEPS 1e5 /* Maximum number of steps for ODE solver */
#define EPS 1e-4 /* ODE solver tolerance */
#define TINY 1e-6 /* Constant value for solver */
#define b21 0.2
#define b31 3.0/40.0
#define b32 9.0/40.0
#define b41 0.3
#define b42 -0.9
#define b43 1.2
#define b51 -11.0/54.0
#define b52 2.5
#define b53 -70.0/27.0
#define b54 35.0/27.0
#define b61 1631.0/55296
#define b62 175.0/512.0
#define b63 575.0/13824.0
#define b64 44275.0/110592
#define b65 253.0/4096.0
#define c1 37.0/378.0
#define c3 250.0/621.0
#define c4 125.0/594.0
#define c6 512.0/1771.0
#define dc5 -277.00/14336

/*************************************
 * Function prototypes
 *************************************/
void ad(double **xout, double *traits, double *alpha1, double *beta12, double *gamma12);
void my_rungkut(double *S, double *I1, double *I2, double *I12, double *alpha1, double *beta12, double *gamma12, int np, int *par_ind);
void rkqs(double *S, double *I1, double *I2, double *I12, double *dSdt, double *dI1dt, double *dI2dt, double *dI12dt, double *h, double *hnext, double *Sscale, double *I1scale, double *I2scale, double *I12scale, double *alpha1, double *beta12, double *gamma12, int np, int *par_ind);
void rkck(double *S, double *I1, double *I2, double *I12, double *dSdt, double *dI1dt, double *dI2dt, double *dI12dt, double *Sout, double *I1out, double *I2out, double *I12out, double *Serr, double *I1err, double *I2err, double *I12err, double h, double *alpha1, double *beta12, double *gamma12, int np, int *par_ind);
void dynamic(double *S, double *I1, double *I2, double *I12, double *alpha1, double *beta12, double *gamma12, double *dSdt, double *dI1dt, double *dI2dt, double *dI12dt, int np, int *par_ind);
double FMAX(double, double);
double FMIN(double, double);
double** array_maker(int rows, int cols);
void free_array(double **array, int rows);

/***************************************
 * Main program
 ***************************************/
int main (int argc, char* argv[]) {
    
    double traits[N], alpha1[N], beta12[N], gamma12[N], **xout, temp;
    int i, j;
    char filename[100];
    clock_t t;
    
    /* Create output file */
    sprintf(filename, "host_protection_evo_vir.txt");
    std::cout << "filename:" << filename << "\n";
    std::ifstream infile(filename);
    if(infile.good()) {
        std::cout << "File already exists, deleting file...\n";
        remove(filename);
        std::cout << "Deleted\n";
    }
    std::ofstream out(filename, std::ios::app);
    if (!out){
        std::cout << "Cannot create file\n";
        exit(1);
    }
        
    /* Initialise discretised trait values */
    for (i=0; i<N; i++) {
        traits[i]=(double)i/(N-1);        
    }
    
    /* Transmission functions */
    for (i=0; i<N; i++) {
        alpha1[i] = ALPHA1_0*(1+C1*(1-exp(C2*traits[i]))/(1-exp(C2)));
        beta12[i] = BETA2_0*(1-DELTA*traits[i]);
        gamma12[i] = alpha1[i] + ALPHA2*(1-(1-DELTA)*traits[i]) + B + GAMMA1 + GAMMA2;
    }
    
    /* Call adaptive dynamics routine (main solver) */
    xout = array_maker(N,NEVOL);
    ad(xout,traits,alpha1,beta12,gamma12);
    
    /* Output to file */
    for (i=0; i<NEVOL; i++) {
        for (j=0; j<N; j++) {
            out << xout[j][i] << " ";
        }
        out << "\n";
    }
    free_array(xout,N);
}

/***************************************
 * Adaptive dynamics function
 ***************************************/
void ad(double **xout, double *traits, double *alpha1, double *beta12, double *gamma12){
    
    double S[1], I1[N], I2[1], I12[N], pstrains[N];
    double  rtype, r1, r2, ptotal, xcum, temp, ptemp;
    int par_ind[N], mflag, Pflag;
    int i, j, evol_count, np, mutator, mutant, PSTART0;
    
    Pflag=0;
    PSTART0=0;
    
    /* Initialise population numbers */
    for (i=0; i<N; i++){
        if(Pflag==0 && traits[i]>=PSTART){
            PSTART0=i;
            Pflag=1;
        }
        I1[i] = 0.0;
        I12[i] = 0.0;
    }
    S[0] = 1.0;
	I1[PSTART0]=0.1;
    I2[0] = 0.1;
	I12[PSTART0]=0.1;
    np = 1;
    par_ind[0] = PSTART0;
    
    /* Main loop */
    for (evol_count=0; evol_count<NEVOL; evol_count++) {
        
        /* Call ODE solver */        
        my_rungkut(S,I1,I2,I12,alpha1,beta12,gamma12,np,par_ind);

        /* Display progress */
        if(evol_count%100==0){
            std::cout << "Timer=" << evol_count << ". Parasites:" << np << "\n";
        }        
        
        /* Check for extinct phenotypes */
        for (i=0; i<N; i++)	{   
            pstrains[i] = 0;
        }
        for (j=0; j<np; j++) {
            if (I1[par_ind[j]]<EPSILON){
                I1[par_ind[j]]=0;
            }
            else{
                pstrains[par_ind[j]]+=I1[par_ind[j]];
            }
            if (I12[par_ind[j]]<EPSILON){
                I12[par_ind[j]]=0;
            }
            else{
                pstrains[par_ind[j]]+=I12[par_ind[j]];
            }
        }
        
        /* Record which phenotypes are present */
        np = 0;
        ptotal = 0;
        for (i=0; i<N; i++)	{            
            if(pstrains[i]>0){
                ptotal+=pstrains[i];
                par_ind[np]=i;
                np++;
            }
        }
        
        /* Check if parasite 1 has been driven extinct */
        if(np==0){
            /* Store frequencies */
            for (j=evol_count;j<NEVOL;j++){
                for (i=0; i<N; i++) {
                    xout[i][j]=pstrains[i]/ptotal;
                }
            }
            printf("Breaking - parasite 1 driven extinct\n");
            break;
        }
        
        /* Store frequencies */
        for (i=0; i<N; i++) {
            xout[i][evol_count]=pstrains[i]/ptotal;
        }
        
        /* Mutation routine */
        /* Choose resident to mutate */
        r1=double(rand())/RAND_MAX;
        xcum = 0.0;
        for (i=0; i<np; i++) {
            xcum+=pstrains[par_ind[i]];
            if (r1 < xcum/ptotal) {	/* Find which strains will mutate */
                mutator=par_ind[i];
                break;
            }
        }
        
        /* Choose mutant */
        if(mutator==0){
            mutant = 1;
        }
        else if(mutator==(N-1)){
            mutant = N-2;
        }
        else if(double(rand())/RAND_MAX<0.5){
            mutant = mutator - 1;
        }
        else {
            mutant = mutator + 1;
        }
        
        /* Update mutant */
        I1[mutant]+=I1[mutator]/10.0;
        I12[mutant]+=I12[mutator]/10.0;
        mflag=1;
        for(i=0;i<np;i++){
            if(par_ind[i]==mutant){
                mflag=0;
                break;
            }
        }
        if(mflag>0){
            par_ind[np]=mutant;
            np++;
        }
    }
}

/*****************************************
 * ODE solver
 ****************************************/
void my_rungkut (double *S, double *I1, double *I2, double *I12, double *alpha1, double *beta12, double *gamma12, int np, int *par_ind){
    
    int i,j,exitflag,count;
    double maxsteps,t;
    double hnext[1], h[1], Sscale[1], I1scale[N], I2scale[1], I12scale[N];
    double dSdt[1], dI1dt[N], dI2dt[1], dI12dt[N];
    
    /* Other parameters */
    exitflag = 0;
    count=0;
    h[0] = 1e-3;
    hnext[0] = 1e-3;
    t=0;
    
    /* Main loop: */
    do{
        /* This ensures the final step lands us on the final time point */
        if(1.1*hnext[0]>(MAXTIME-t)){
            hnext[0] = MAXTIME-t;
            h[0] = MAXTIME-t;
            t=MAXTIME;
        }
        else{
            h[0] = hnext[0];
            t+=h[0];
        }
        if(t==MAXTIME) {
            exitflag=1;
        }
        
        /* This is where the equations are first solved */
        dynamic(S,I1,I2,I12,alpha1,beta12,gamma12,dSdt,dI1dt,dI2dt,dI12dt,np,par_ind);
        
        /* Adjust the step size to maintain accuracy */
        Sscale[0] = fabs(S[0])+fabs(dSdt[0]*(*h))+TINY;
        I2scale[0] = fabs(I2[0])+fabs(dI2dt[0]*(*h))+TINY;
        for (j=0; j<np; j++){
            I1scale[par_ind[j]]=fabs(I1[par_ind[j]])+fabs(dI1dt[par_ind[j]]*(*h))+TINY;
            I12scale[par_ind[j]]=fabs(I12[par_ind[j]])+fabs(dI12dt[par_ind[j]]*(*h))+TINY;
        }
        rkqs(S,I1,I2,I12,dSdt,dI1dt,dI2dt,dI12dt,h,hnext,Sscale,I1scale,I2scale,I12scale,alpha1,beta12,gamma12,np,par_ind);
        count++;
                
        S[0]=FMAX(0,S[0]);
        I2[0] = FMAX(0,I2[0]);
        for (j=0; j<np; j++){
            I1[par_ind[j]]=FMAX(0,I1[par_ind[j]]);
            I12[par_ind[j]]=FMAX(0,I12[par_ind[j]]);
        }
    }while(count<(MAXSTEPS-1) && t<=MAXTIME && exitflag==0);
}

/*****************************************
 * This generates the adaptive step-size
 ****************************************/
void rkqs(double *S, double *I1, double *I2, double *I12, double *dSdt, double *dI1dt, double *dI2dt, double *dI12dt, double *h, double *hnext, double *Sscale, double *I1scale, double *I2scale, double *I12scale, double *alpha1, double *beta12, double *gamma12, int np, int *par_ind)
{
    double Stemp[1], I1temp[N], I2temp[1], I12temp[N], Serr[1], I1err[N], I2err[1], I12err[N];
    double htemp,errmax;
    int i,j;
    
    for(;;)
    {
        rkck(S,I1,I2,I12,dSdt,dI1dt,dI2dt,dI12dt,Stemp,I1temp,I2temp,I12temp,Serr,I1err,I2err,I12err,*h,alpha1,beta12,gamma12,np,par_ind);
        errmax= 0.0;
        errmax= FMAX(errmax, fabs(Serr[0]/Sscale[0]));
        errmax= FMAX(errmax, fabs(I2err[0]/I2scale[0]));
        for (j=0; j<np; j++){
            errmax= FMAX(errmax, fabs(I1err[par_ind[j]]/I1scale[par_ind[j]]));
            errmax= FMAX(errmax, fabs(I12err[par_ind[j]]/I12scale[par_ind[j]]));
        }
        errmax/= EPS;
        if(errmax<=1.0) break;
        htemp= 0.9*(*h)*pow(errmax,-0.25);
        *h= (*h>=0.0 ? FMAX(htemp,0.1*(*h)) : FMIN(htemp,0.1*(*h)));
    }
    if(errmax > 1.89E-4) {
        *hnext= 0.9*(*h)*pow(errmax,-0.2);
    }
    else {
        *hnext= 5.0*(*h);
    }
    
    S[0]=Stemp[0];
    I2[0]= I2temp[0];
    for (j=0; j<np; j++){
        I1[par_ind[j]]=I1temp[par_ind[j]];
        I12[par_ind[j]]=I12temp[par_ind[j]];
    }
}

/*****************************************
 * This is the standard RK solver
 ****************************************/
void rkck(double *S, double *I1, double *I2, double *I12, double *dSdt, double *dI1dt, double *dI2dt, double *dI12dt, double *Sout, double *I1out, double *I2out, double *I12out, double *Serr, double *I1err, double *I2err, double *I12err, double h, double *alpha1, double *beta12, double *gamma12, int np, int *par_ind)
{
    int i,j;
	double Stemp[1], I1temp[N], I2temp[1], I12temp[N];
	double S_k1[1], S_k2[1], S_k3[1], S_k4[1], S_k5[1], S_k6[1];
	double I1_k1[N], I1_k2[N], I1_k3[N], I1_k4[N], I1_k5[N], I1_k6[N];
    double I2_k1[1], I2_k2[1], I2_k3[1], I2_k4[1], I2_k5[1], I2_k6[1];
	double I12_k1[N], I12_k2[N], I12_k3[N], I12_k4[N], I12_k5[N], I12_k6[N];
    double dc1=c1-2825.0/27648.0,dc3=c3-18575.0/48384.0,dc4=c4-13525.0/55296.0,
    dc6=c6-0.25;
	  
    Stemp[0] = S[0] + b21*h*dSdt[0];
    I2temp[0] = I2[0] + b21*h*dI2dt[0];
    for (j=0; j<np; j++){
        I1temp[par_ind[j]] = I1[par_ind[j]] + b21*h*dI1dt[par_ind[j]];
        I12temp[par_ind[j]] = I12[par_ind[j]] + b21*h*dI12dt[par_ind[j]];
    }
    
    dynamic(Stemp,I1temp,I2temp,I12temp,alpha1,beta12,gamma12,S_k2,I1_k2,I2_k2,I12_k2,np,par_ind);
    Stemp[0] = S[0]+h*(b31*dSdt[0]+b32*S_k2[0]);
    I2temp[0] = I2[0]+h*(b31*dI2dt[0]+b32*I2_k2[0]);
    for (j=0; j<np; j++){
        I1temp[par_ind[j]] = I1[par_ind[j]]+h*(b31*dI1dt[par_ind[j]]+b32*I1_k2[par_ind[j]]);
        I12temp[par_ind[j]] = I12[par_ind[j]]+h*(b31*dI12dt[par_ind[j]]+b32*I12_k2[par_ind[j]]);
    }
    
    dynamic(Stemp,I1temp,I2temp,I12temp,alpha1,beta12,gamma12,S_k3,I1_k3,I2_k3,I12_k3,np,par_ind);
    Stemp[0] = S[0]+h*(b41*dSdt[0]+b42*S_k2[0]+b43*S_k3[0]);
    I2temp[0] = I2[0]+h*(b41*dI2dt[0]+b42*I2_k2[0]+b43*I2_k3[0]);
    for (j=0; j<np; j++){
        I1temp[par_ind[j]]= I1[par_ind[j]]+h*(b41*dI1dt[par_ind[j]]+b42*I1_k2[par_ind[j]]+b43*I1_k3[par_ind[j]]);
        I12temp[par_ind[j]]= I12[par_ind[j]]+h*(b41*dI12dt[par_ind[j]]+b42*I12_k2[par_ind[j]]+b43*I12_k3[par_ind[j]]);
    }

    dynamic(Stemp,I1temp,I2temp,I12temp,alpha1,beta12,gamma12,S_k4,I1_k4,I2_k4,I12_k4,np,par_ind);
    Stemp[0] = S[0]+h*(b51*dSdt[0]+b52*S_k2[0]+b53*S_k3[0]+b54*S_k4[0]);
    I2temp[0] = I2[0]+h*(b51*dI2dt[0]+b52*I2_k2[0]+b53*I2_k3[0]+b54*I2_k4[0]);
    for (j=0; j<np; j++){
        I1temp[par_ind[j]]= I1[par_ind[j]]+h*(b51*dI1dt[par_ind[j]]+b52*I1_k2[par_ind[j]]+b53*I1_k3[par_ind[j]]+b54*I1_k4[par_ind[j]]);
        I12temp[par_ind[j]]= I12[par_ind[j]]+h*(b51*dI12dt[par_ind[j]]+b52*I12_k2[par_ind[j]]+b53*I12_k3[par_ind[j]]+b54*I12_k4[par_ind[j]]);
    }
    
    dynamic(Stemp,I1temp,I2temp,I12temp,alpha1,beta12,gamma12,S_k5,I1_k5,I2_k5,I12_k5,np,par_ind);
    Stemp[0] = S[0]+h*(b61*dSdt[0]+b62*S_k2[0]+b63*S_k3[0]+b64*S_k4[0]+b65*S_k5[0]);
    I2temp[0] = I2[0]+h*(b61*dI2dt[0]+b62*I2_k2[0]+b63*I2_k3[0]+b64*I2_k4[0]+b65*I2_k5[0]);
    for (j=0; j<np; j++){
        I1temp[par_ind[j]]= I1[par_ind[j]]+h*(b61*dI1dt[par_ind[j]]+b62*I1_k2[par_ind[j]]+b63*I1_k3[par_ind[j]]+b64*I1_k4[par_ind[j]]+b65*I1_k5[par_ind[j]]);
        I12temp[par_ind[j]]= I12[par_ind[j]]+h*(b61*dI12dt[par_ind[j]]+b62*I12_k2[par_ind[j]]+b63*I12_k3[par_ind[j]]+b64*I12_k4[par_ind[j]]+b65*I12_k5[par_ind[j]]);
    }
    
    dynamic(Stemp,I1temp,I2temp,I12temp,alpha1,beta12,gamma12,S_k6,I1_k6,I2_k6,I12_k6,np,par_ind);
    Sout[0]= S[0]+h*(c1*dSdt[0]+c3*S_k3[0]+c4*S_k4[0]+c6*S_k6[0]);
    Serr[0]= h*(dc1*dSdt[0]+dc3*S_k3[0]+dc4*S_k4[0]+dc5*S_k5[0]+dc6*S_k6[0]);
    I2out[0]= I2[0]+h*(c1*dI2dt[0]+c3*I2_k3[0]+c4*I2_k4[0]+c6*I2_k6[0]);
    I2err[0]= h*(dc1*dI2dt[0]+dc3*I2_k3[0]+dc4*I2_k4[0]+dc5*I2_k5[0]+dc6*I2_k6[0]);
    for (j=0; j<np; j++){
        I1out[par_ind[j]]= I1[par_ind[j]]+h*(c1*dI1dt[par_ind[j]]+c3*I1_k3[par_ind[j]]+c4*I1_k4[par_ind[j]]+c6*I1_k6[par_ind[j]]);
        I1err[par_ind[j]]= h*(dc1*dI1dt[par_ind[j]]+dc3*I1_k3[par_ind[j]]+dc4*I1_k4[par_ind[j]]+dc5*I1_k5[par_ind[j]]+dc6*I1_k6[par_ind[j]]);
        I12out[par_ind[j]]= I12[par_ind[j]]+h*(c1*dI12dt[par_ind[j]]+c3*I12_k3[par_ind[j]]+c4*I12_k4[par_ind[j]]+c6*I12_k6[par_ind[j]]);
        I12err[par_ind[j]]= h*(dc1*dI12dt[par_ind[j]]+dc3*I12_k3[par_ind[j]]+dc4*I12_k4[par_ind[j]]+dc5*I12_k5[par_ind[j]]+dc6*I12_k6[par_ind[j]]);
    }
}

/**************************************************************************
 * Population dynamics function 
 *************************************************************************/
void dynamic(double *S, double *I1, double *I2, double *I12, double *alpha1, double *beta12, double *gamma12, double *dSdt, double *dI1dt, double *dI2dt, double *dI12dt, int np, int *par_ind){
	
	int i, j;
    double popsum, I1sum, I2sum, I12sum, S_I1_infections, I2_I1_infections, lambda1[N], lambda1sum;
 	
    /* Population sums */
    I1sum = 0;
    I12sum = 0;
    for (i=0; i<np; i++) {
        I1sum += I1[par_ind[i]];
        I12sum += I12[par_ind[i]];
    }
    I2sum = I2[0]+I12sum;
    popsum =S[0]+I2[0]+I1sum+I12sum;
    
    /* Force of infection for P1 */
    S_I1_infections = 0;
    lambda1sum = 0;
    for (j=0; j<np; j++) {        
        lambda1[par_ind[j]] = BETA1*(I1[par_ind[j]]+I12[par_ind[j]]);
        lambda1sum += lambda1[par_ind[j]];
    }
    
    /* These are the ODEs to solve */
    dSdt[0] = (A-Q*popsum)*popsum - (B + lambda1sum + BETA2_0*I2sum)*S[0] + GAMMA1*I1sum + GAMMA2*I2[0];
    dI2dt[0] = BETA2_0*I2sum*S[0] - (ALPHA2 + B + GAMMA2 + lambda1sum)*I2[0] + GAMMA1*I12sum;
    for (j=0; j<np; j++) {
        dI1dt[par_ind[j]] = lambda1[par_ind[j]]*S[0] - (alpha1[par_ind[j]] + B + GAMMA1 + beta12[par_ind[j]]*I2sum)*I1[par_ind[j]] + GAMMA2*I12[par_ind[j]];
        dI12dt[par_ind[j]] = lambda1[par_ind[j]]*I2[0] + beta12[par_ind[j]]*I2sum*I1[par_ind[j]] - gamma12[par_ind[j]]*I12[par_ind[j]];
    }
}

/***************************************
 * Simple max function
 ***************************************/
double FMAX(double l, double r)
{
    if(l>r)return l;
    else   return r;
}

/***************************************
 * Simple min function
 ***************************************/
double FMIN(double l, double r)
{
    if(l<r)return l;
    else   return r;
}

/***************************************
 * Make 2D double array
 ***************************************/
double** array_maker(int rows, int cols) {
    
    double** new_array;
    new_array = (double**) malloc(rows*sizeof(double*));
    for (int i = 0; i < rows; i++)
        new_array[i] = (double*) malloc(cols*sizeof(double));
    
    return new_array;
}

/***************************************
 * Free 2D double array
 ***************************************/
void free_array(double **array, int rows) {
    
    for (int i = 0; i < rows; i++) free(array[i]);
    free(array);
}
